# Supplementary material for: Unveiling the Mammalian Diversity and Conservation Significance of Jianfengling Region: A Camera-Trapping Survey of Mammals in Hainan Tropical Rainforest National Park
Source: Animals (Basel). 2026 Feb 25;16(5):721. doi: 10.3390/ani16050721 (PMC12984735; doi:10.3390/ani16050721)
Supplement: Supplementary file 1 [file animals-16-00721-s001.zip]

Archive with 4 entries (3 files):
- supplementary/
- supplementary/Table S1 The occupancy models for each species in the Jianfengling Branch of Hainan Tropical Rainforest National Park, from October 2020 to November 2021..docx
- supplementary/Table S2 Number of independent detections in the Jianfengling Branch of Hainan Tropical Rainforest National Park, China..xlsx
- supplementary/Table S3 The detect and non-detect array data used in occupancy analysis.xls
