# Supplementary material for: Unveiling the Mammalian Diversity and Conservation Significance of Jianfengling Region: A Camera-Trapping Survey of Mammals in Hainan Tropical Rainforest National Park
Source: Animals (Basel). 2026 Feb 25;16(5):721. doi: 10.3390/ani16050721 (PMC12984735; doi:10.3390/ani16050721)
Supplement: Supplementary file 1 [file animals-16-00721-s001.zip › supplementary/Table S2 Number of independent detections in the Jianfengling Branch of Hainan Tropical Rainforest National Park, China..xlsx]

## Sheet: Sheet2
Camera number	Camera-days	Elevation (m)	Vegetation types	Rhesus monkey Macaca mulatta	Chinese pangolin Manis pentadactyla	Common palm civet Paradoxurus hermaphroditus	Mainland leopard cat Prionailurus bengalensis	Yellow-bellied weasel Mustela kathiah	Small-toothed ferret badger Melogale moschata	Hainan muntjac Muntiacus nigripes	Wild boar Sus scrofa	Northern treeshrew Tupaia belangeri	Malayan porcupine Hystrix brachyura	Asiatic brush-tailed porcupine Atherurus macrourus	Black giant squirrel Ratufa bicolor	Red-hipped squirrel Dremomys pyrrhomerus	Maritime striped squirrel Tamiops maritimus	Pallas's squirrel Callosciurus erythraeus	Domestic dogs	Human
001	376	326	tropical evergreen monsoon forest (E)	1	0	0	2	0	0	0	2	0	0	0	0	5	0	1	0	0
002	376	380	tropical evergreen monsoon forest (E)	3	0	4	0	0	6	0	9	0	0	3	0	0	0	1	0	0
003	376	390	tropical evergreen monsoon forest (E)	0	0	0	0	0	0	0	0	0	0	0	0	0	0	0	0	0
004	376	475	tropical evergreen monsoon forest (E)	0	0	2	1	0	1	0	13	0	0	0	0	2	0	1	0	0
005	376	400	tropical valley rainforest (V)	2	0	0	0	0	0	0	1	0	0	0	0	0	0	20	0	1
006	385	640	tropical evergreen monsoon forest (E)	1	0	1	2	0	17	0	5	0	0	53	0	38	1	6	0	1
007	384	896	tropical montane rainforest (M)	0	0	0	1	0	18	8	3	1	0	82	0	1	0	1	2	0
008	384	887	tropical montane rainforest (M)	3	0	0	1	0	6	6	3	0	0	35	0	14	0	32	1	0
009	186	1016	tropical montane rainforest (M)	1	0	0	0	0	0	1	0	0	0	0	0	0	0	0	0	0
010	384	954	tropical montane rainforest (M)	2	0	1	0	0	26	82	6	1	0	11	0	3	0	0	0	0
011	0	894	tropical montane rainforest (M)	0	0	0	0	0	0	0	0	0	0	0	0	0	0	0	0	0
012	0	513	tropical evergreen monsoon forest (E)	0	0	0	0	0	0	0	0	0	0	0	0	0	0	0	0	0
013	384	987	tropical montane rainforest (M)	3	0	6	1	0	0	41	37	0	0	7	0	0	0	9	1	1
014	384	1077	tropical montane rainforest (M)	4	0	1	0	0	5	7	2	0	0	2	0	10	2	5	1	0
015	384	862	tropical montane rainforest (M)	0	0	6	1	0	13	40	1	0	0	47	0	1	0	10	3	0
016	0	889	tropical montane rainforest (M)	0	0	0	0	0	0	0	0	0	0	0	0	0	0	0	0	0
017	379	676	tropical montane rainforest (M)	0	1	0	0	0	0	1	5	0	0	2	0	0	0	1	0	0
018	379	672	tropical evergreen monsoon forest (E)	1	1	5	0	0	14	13	58	0	0	54	0	17	0	14	2	0
019	376	532	tropical evergreen monsoon forest (E)	0	0	5	4	0	56	0	9	3	0	78	0	5	0	47	3	0
020	376	464	tropical evergreen monsoon forest (E)	0	0	5	1	1	9	0	6	5	0	111	0	53	0	34	1	0
021	376	512	tropical evergreen monsoon forest (E)	1	0	0	0	0	0	0	0	0	0	0	0	7	0	48	0	0
022	0	756	tropical montane rainforest (M)	0	0	0	0	0	0	0	0	0	0	0	0	0	0	0	0	0
023	376	620	tropical evergreen monsoon forest (E)	1	0	0	0	0	4	0	2	0	0	33	0	0	0	9	0	0
024	376	411	tropical evergreen monsoon forest (E)	0	0	1	1	0	47	0	20	2	0	105	0	2	0	6	3	2
025	376	448	tropical evergreen monsoon forest (E)	0	0	0	1	0	1	0	104	0	0	31	0	0	1	9	2	6
026	376	503	tropical evergreen monsoon forest (E)	0	0	0	0	0	0	0	1	0	0	1	0	0	0	0	0	1
027	379	728	tropical montane rainforest (M)	0	0	0	0	0	0	0	11	0	0	0	0	0	0	3	0	0
028	377	678	tropical montane rainforest (M)	0	0	0	0	0	0	0	3	0	0	0	0	0	0	4	0	0
029	385	745	tropical montane rainforest (M)	1	0	1	4	0	5	0	12	0	0	36	0	72	0	17	5	0
030	385	724	tropical montane rainforest (M)	0	0	0	0	0	5	0	45	0	0	1	0	2	0	4	0	0
031	385	815	tropical montane rainforest (M)	0	0	1	3	0	9	0	1	1	0	21	0	11	0	6	1	0
032	385	777	tropical montane rainforest (M)	0	0	2	0	0	23	11	20	0	0	6	0	11	0	3	3	0
033	385	923	tropical montane rainforest (M)	0	0	0	0	0	0	45	5	0	0	0	0	1	0	0	2	0
034	182	1098	tropical montane rainforest (M)	0	0	0	0	0	0	0	0	0	0	12	0	4	0	0	0	0
035	391	974	tropical montane rainforest (M)	0	0	0	0	0	0	0	2	0	0	0	0	8	0	2	0	0
036	391	724	tropical montane rainforest (M)	0	0	0	0	0	2	61	1	0	0	102	0	50	0	23	0	0
037	385	859	tropical montane rainforest (M)	3	0	3	0	0	13	3	5	7	0	0	0	10	0	37	2	0
038	385	787	tropical montane rainforest (M)	0	0	2	1	0	3	39	8	0	0	0	0	1	0	17	1	6
039	384	1030	tropical montane rainforest (M)	1	0	10	3	0	46	26	26	0	0	53	0	44	0	26	1	0
040	384	940	tropical montane rainforest (M)	0	0	2	2	0	22	8	1	0	0	0	0	16	0	3	0	0
041	385	967	tropical montane rainforest (M)	0	0	0	0	0	0	12	2	0	0	3	0	0	0	0	4	2
042	185	963	tropical montane rainforest (M)	2	0	4	1	0	10	10	3	0	0	12	0	3	0	5	0	0
043	385	817	tropical montane rainforest (M)	0	0	0	4	0	3	12	1	0	0	2	0	0	0	0	2	0
044	385	908	tropical montane rainforest (M)	2	0	7	3	0	5	8	3	0	0	5	0	26	0	26	2	0
045	0	871	tropical montane rainforest (M)	0	0	0	0	0	0	0	0	0	0	0	0	0	0	0	0	0
046	385	921	tropical montane rainforest (M)	1	0	5	4	0	20	45	53	0	0	44	0	17	0	2	0	0
047	384	867	tropical montane rainforest (M)	1	0	1	0	0	1	9	0	0	0	19	0	8	0	0	0	0
048	385	961	tropical montane rainforest (M)	0	1	3	0	0	0	2	11	0	0	4	0	1	0	0	0	0
049	384	1012	tropical montane rainforest (M)	0	0	7	5	0	21	16	59	0	0	5	0	31	0	38	0	0
050	384	997	tropical montane rainforest (M)	2	0	6	1	0	6	32	10	0	0	19	0	2	0	4	0	2
051	384	883	tropical montane rainforest (M)	0	0	2	1	0	5	28	8	0	0	30	0	7	0	15	0	0
052	384	883	tropical montane rainforest (M)	2	1	7	3	0	27	81	22	0	0	115	1	63	0	15	0	1
053	385	692	tropical montane rainforest (M)	1	0	4	1	0	6	21	2	0	0	4	0	7	0	8	1	0
054	385	759	tropical montane rainforest (M)	2	0	9	0	0	21	29	15	0	0	107	0	29	0	11	3	0
055	0	771	tropical montane rainforest (M)	0	0	0	0	0	0	0	0	0	0	0	0	0	0	0	0	0
056	189	754	tropical montane rainforest (M)	0	0	2	0	0	19	30	14	0	0	7	0	4	0	0	0	0
057	0	808	tropical montane rainforest (M)	0	0	0	0	0	0	0	0	0	0	0	0	0	0	0	0	0
058	0	710	tropical montane rainforest (M)	0	0	0	0	0	0	0	0	0	0	0	0	0	0	0	0	0
059	386	663	tropical evergreen monsoon forest (E)	1	0	11	1	0	26	21	69	1	1	44	0	7	0	0	11	0
060	386	728	tropical montane rainforest (M)	0	0	1	0	0	2	16	2	0	0	4	0	0	0	0	0	0
061	386	683	tropical montane rainforest (M)	0	0	0	0	0	1	4	9	0	1	26	0	0	0	0	3	6
062	384	956	tropical montane rainforest (M)	2	0	19	4	0	19	1	0	1	0	11	0	61	2	92	0	3
063	377	356	tropical evergreen monsoon forest (E)	0	0	1	0	0	11	0	13	0	0	41	0	0	0	3	2	0
064	377	425	tropical evergreen monsoon forest (E)	1	0	0	0	0	0	0	16	0	0	2	0	0	0	5	1	0
065	379	513	tropical evergreen monsoon forest (E)	0	0	0	0	0	1	0	11	0	0	0	0	0	0	0	0	1
066	379	648	tropical montane rainforest (M)	0	0	0	0	0	0	0	0	3	0	0	0	0	0	9	0	0
067	391	284	tropical semi-deciduous monsoon forest (S)	0	0	0	0	0	1	0	21	0	0	7	0	0	0	2	0	1
068	314	328	tropical evergreen monsoon forest (E)	0	0	0	0	0	0	0	4	0	0	0	0	0	5	16	0	0
069	314	269	tropical semi-deciduous monsoon forest (S)	0	0	2	0	0	4	0	15	1	0	6	0	2	0	23	0	2
070	391	270	tropical semi-deciduous monsoon forest (S)	1	0	0	0	0	1	0	1	0	0	0	0	0	0	2	0	0
071	0	605	tropical evergreen monsoon forest (E)	0	0	0	0	0	0	0	0	0	0	0	0	0	0	0	0	0
072	391	508	tropical evergreen monsoon forest (E)	0	0	0	0	0	1	5	5	0	0	1	0	0	0	0	5	0
073	391	254	tropical semi-deciduous monsoon forest (S)	0	0	0	0	0	0	0	2	0	0	0	0	0	0	0	3	0
074	391	310	tropical semi-deciduous monsoon forest (S)	2	0	1	0	0	2	2	22	0	0	12	0	2	1	29	0	0
075	390	477	tropical evergreen monsoon forest (E)	2	0	0	0	0	0	0	0	0	0	0	0	0	1	9	0	0
076	377	707	tropical montane rainforest (M)	0	0	0	0	0	0	0	0	0	0	0	0	0	0	4	0	0
077	391	659	tropical montane rainforest (M)	0	0	0	0	0	1	0	6	0	0	0	0	1	0	0	0	0
078	391	237	tropical semi-deciduous monsoon forest (S)	0	0	2	1	0	0	0	5	0	0	43	0	5	0	5	0	0
079	391	423	tropical evergreen monsoon forest (E)	0	0	0	0	0	1	0	8	1	0	0	0	0	0	1	0	1
080	389	942	tropical montane rainforest (M)	4	0	0	0	0	0	6	1	0	0	0	0	0	0	4	0	2
081	198	965	tropical montane rainforest (M)	0	0	0	1	0	6	30	10	0	0	0	0	0	0	4	2	0
082	389	758	tropical montane rainforest (M)	0	0	1	2	0	4	29	19	0	0	6	0	28	0	13	0	3
083	389	936	tropical montane rainforest (M)	0	0	0	0	0	0	4	0	0	0	0	0	0	0	0	0	4
084	389	793	tropical montane rainforest (M)	0	0	0	0	0	0	10	6	0	0	0	0	0	0	0	0	0
085	389	741	tropical montane rainforest (M)	0	0	0	0	0	1	3	0	0	0	0	0	1	0	2	0	0
086	389	734	tropical montane rainforest (M)	1	0	3	1	0	12	16	5	1	0	14	0	73	1	59	0	6
087	389	655	tropical evergreen monsoon forest (E)	0	0	0	0	0	0	0	4	0	0	6	0	0	0	3	0	19
088	389	758	tropical montane rainforest (M)	0	0	0	0	0	0	0	0	0	0	0	0	0	0	1	0	0
089	390	802	tropical montane rainforest (M)	0	0	1	0	0	1	31	20	0	0	9	0	34	0	5	2	0
090	388	501	tropical evergreen monsoon forest (E)	0	1	6	4	0	0	5	8	0	0	4	0	1	0	5	0	0
091	388	454	tropical evergreen monsoon forest (E)	5	2	2	0	0	0	16	18	4	2	33	0	11	0	51	0	1
092	389	788	tropical montane rainforest (M)	2	0	0	0	0	0	22	6	0	0	0	0	0	0	5	0	0
093	192	560	tropical evergreen monsoon forest (E)	0	0	0	0	0	0	0	0	0	0	1	0	0	0	14	2	0
094	180	642	tropical montane rainforest (M)	0	0	0	0	0	0	0	0	0	0	0	0	0	0	0	0	0
095	312	600	tropical evergreen monsoon forest (E)	4	0	2	0	0	3	25	15	1	5	22	0	12	0	6	0	0
096	388	523	tropical evergreen monsoon forest (E)	7	2	0	0	0	4	8	18	1	0	26	0	4	0	6	0	1
097	390	678	tropical montane rainforest (M)	0	0	0	0	0	0	15	20	0	0	9	0	1	0	1	0	0
098	390	585	tropical evergreen monsoon forest (E)	2	0	0	0	0	0	13	19	0	0	5	0	1	0	3	0	0
099	388	586	tropical evergreen monsoon forest (E)	0	1	0	0	0	0	1	4	0	0	0	0	1	0	1	1	2
100	387	604	tropical evergreen monsoon forest (E)	0	0	0	0	0	0	0	8	0	0	0	0	0	0	0	0	1
101	387	542	tropical evergreen monsoon forest (E)	1	2	2	0	0	0	2	25	1	0	44	0	21	0	13	0	1
102	390	371	tropical evergreen monsoon forest (E)	0	0	0	0	0	0	8	6	0	0	0	0	0	0	4	0	0
103	390	479	tropical evergreen monsoon forest (E)	4	0	1	0	0	1	2	31	0	0	146	0	8	0	11	0	0
104	193	471	tropical evergreen monsoon forest (E)	0	0	0	0	0	0	0	3	0	0	0	0	0	0	0	0	0
105	390	560	tropical evergreen monsoon forest (E)	0	0	0	0	0	0	0	0	0	0	0	0	0	0	1	0	0
106	390	655	tropical montane rainforest (M)	2	0	0	0	0	0	0	0	0	0	0	0	2	0	21	2	2
107	305	441	tropical evergreen monsoon forest (E)	0	0	0	0	0	0	0	7	0	2	12	0	0	0	0	0	0
108	390	753	tropical montane rainforest (M)	0	0	1	0	0	0	0	18	0	0	2	0	0	0	49	0	0
109	390	668	tropical montane rainforest (M)	0	0	0	0	0	0	0	0	0	0	0	0	0	0	1	0	0
110	311	564	tropical evergreen monsoon forest (E)	1	0	5	1	0	1	1	7	14	0	35	1	87	0	24	23	0
111	184	578	tropical evergreen monsoon forest (E)	0	0	1	0	0	0	0	12	0	0	0	0	3	0	4	0	0
112	387	504	tropical evergreen monsoon forest (E)	0	0	0	0	0	0	0	5	0	0	0	0	0	0	0	0	0
113	389	677	tropical evergreen monsoon forest (E)	0	0	0	0	0	0	4	5	1	0	0	0	7	0	1	0	0
114	389	616	tropical evergreen monsoon forest (E)	0	0	0	0	0	0	0	1	0	0	0	0	0	0	0	0	0
115	389	660	tropical montane rainforest (M)	0	0	0	0	0	0	0	1	0	0	0	0	0	0	0	0	0
116	389	575	tropical evergreen monsoon forest (E)	1	0	0	0	0	0	0	0	0	0	0	0	0	0	2	0	0
117	389	492	tropical evergreen monsoon forest (E)	0	0	0	0	0	0	0	0	0	0	0	0	0	0	0	0	0
118	389	457	tropical evergreen monsoon forest (E)	0	0	0	0	0	0	0	0	0	0	2	0	2	0	31	0	1
119	389	471	tropical evergreen monsoon forest (E)	0	0	0	0	0	0	0	1	2	0	0	0	1	14	4	0	0
120	389	380	tropical evergreen monsoon forest (E)	0	0	0	0	0	0	0	1	0	0	0	0	0	0	0	0	1
121	389	367	tropical evergreen monsoon forest (E)	0	0	0	0	0	0	0	1	0	0	0	0	12	0	3	2	1
122	391	762	tropical montane rainforest (M)	0	0	0	0	0	1	0	0	0	0	3	0	13	0	1	0	0
123	186	550	tropical evergreen monsoon forest (E)	0	0	0	2	0	4	0	4	0	0	0	0	1	0	1	0	0
